# Supplementary material for: Preference of Polistes dominula wasps for trumpet creepers when infected by Xenos vesparum: A novel example of co-evolved traits between host and parasite
Source: PLoS One. 2018 Oct 24;13(10):e0205201. doi: 10.1371/journal.pone.0205201 (PMC6200222; doi:10.1371/journal.pone.0205201)
Supplement: S2 Table — (XLSX) [file pone.0205201.s002.xlsx]

## Sheet: Foglio1
year	par f marked	par f resight (%)	f marked	f resight (%)	m marked	m resight (%)
2011	112	16 (14.3 %)	42	2 (4.8%)	40	8(20%)
2012	92	17 (18.5 %)	30	1(3.3%)	67	15(22.4%)
2013	129	26 (20.2%)	49	2(3.9%)	97	22(18.5%)
TOT wasps	333	59 (17.9%)	121	5(4.1%)	204	45(22.1%)
