# Supplementary material for: Preference of Polistes dominula wasps for trumpet creepers when infected by Xenos vesparum: A novel example of co-evolved traits between host and parasite
Source: PLoS One. 2018 Oct 24;13(10):e0205201. doi: 10.1371/journal.pone.0205201 (PMC6200222; doi:10.1371/journal.pone.0205201)
Supplement: S3 Table — (XLSX) [file pone.0205201.s003.xlsx]

## Sheet: Foglio1
frequency (10 min)	p/u	(M/F) unpar	flight	long bud patrol (>30 sec)	brief bud patrol (<30 sec)	flower patrol	leaf patrol	entry into flower	interaction
P pink thorax	p	M	6	4	2	0	0	0	3
P pink pink	p	M	8	6	2	1	0	0	4
P pink wing left	p	F	6	3	2	1	1	1	3
P pink w r	p	M	10	4	5	0	1	0	2
P pink ww	p	F	8	7	1	0	0	0	5
P pink abd	p	M	6	3	1	2	1	0	0
P white thorax	p	M	7	4	1	2	2	1	5
P white w r	p	F	8	8	0	0	0	0	4
P white abd	p	F	10	6	3	1	1	0	4
P red th red wr	p	M	7	6	0	0	1	0	3
U orange thorax	u	unpar	11	1	4	3	3	1	2
U or abd	u	unpar	9	3	3	1	2	2	0
U or w r	u	unpar	13	5	4	3	1	0	1
U blu thorax	u	unpar	9	1	6	2	0	0	2
U blu blu thorax	u	unpar	7	0	3	1	2	0	4
U blu wing left	u	unpar	10	1	4	2	2	1	0
U blu w w	u	unpar	10	3	3	1	4	1	1
U or th abd	u	unpar	9	2	5	2	3	1	0
U or th blu abd	u	unpar	11	0	5	3	3	1	0
